# Supplementary material for: Immune checkpoint inhibitors for metastatic uveal melanoma: a meta-analysis
Source: Sci Rep. 2024 Apr 3;14:7887. doi: 10.1038/s41598-024-55675-5 (PMC10991441; doi:10.1038/s41598-024-55675-5)
Supplement: Supplementary file 3 — Supplementary Table 2. [file 41598_2024_55675_MOESM3_ESM.xlsx]

## Sheet: FORM wo data
Supplementary Table 2. Data extraction form of this study.
Reference information							Study Design						Outcomes									NEWCASTLE - OTTAWA SCALE Cohort
Author	Year	Title	Journal	Volume	Issue	Page	Country (affiliation of corresponding author)	Site of disease (uveal, ocular, iris, etc)	Description of "advanced" (advanced, metastatic, stage IV, etc)	Study design (RCT, prospective observation, retrospective observation)	N of patients	Regimen	Median OS	Median OS (95%CI L)	Median OS (95%CI H)	Media PFS	Median PFS (95%CI L)	Median PFS (95%CI H)	Denominator for ORR/DCR	N of ORR	N of DCR	Representativeness of the exposed cohort	Selection of the non exposed cohort	Ascertainment of exposure	Demonstration that outcome of interest was not present at start of study	Comparability of cohorts on the basis of the design or analysis	Assessment of outcome	Was follow-up long enough for outcomes to occur	Adequacy of follow up of cohorts
